# Supplementary material for: An In Situ Study to Understand Community Structure of Estuarine Microbes on the Plastisphere
Source: Microorganisms. 2022 Jul 29;10(8):1543. doi: 10.3390/microorganisms10081543 (PMC9415314; doi:10.3390/microorganisms10081543)
Supplement: Supplementary file 1 [file microorganisms-10-01543-s001.zip]

Archive with 1 entries (1 files):
- microorganisms-1797024-supplementary.pdf
